# Supplementary material for: Development of a New Eco-Friendly Copolymer Based on Chitosan for Enhanced Removal of Pb and Cd from Water
Source: Polymers (Basel). 2022 Sep 7;14(18):3735. doi: 10.3390/polym14183735 (PMC9504173; doi:10.3390/polym14183735)
Supplement: Supplementary file 1 [file polymers-14-03735-s001.zip]

Archive with 1 entries (1 files):
- polymers-1869699-supplementary.pdf
